# Supplementary material for: The Role of Excessive Anticoagulation and Missing Hyperinflammation in ECMO-Associated Bleeding
Source: J Clin Med. 2022 Apr 21;11(9):2314. doi: 10.3390/jcm11092314 (PMC9102211; doi:10.3390/jcm11092314)
Supplement: Supplementary file 1 [file jcm-11-02314-s001.zip]

Archive with 1 entries (1 files):
- jcm-1608743-supplementary.pdf
